# Supplementary material for: Analysis of microbiotas between traumatic and ulcerative wound: insights into challenges of current wounds managements
Source: Front Cell Infect Microbiol. 2025 Sep 2;15:1622552. doi: 10.3389/fcimb.2025.1622552 (PMC12436281; doi:10.3389/fcimb.2025.1622552)
Supplement: Supplementary file 1 [file Table1.xlsx]

## Sheet: Sheet1
Supplementary Table
Table S1. The functional difference of microbial communities between traumatic wounds (TW) and ulcerative wounds (UW) with p-values (corrected) < 0.05.
Table S2. The functional difference of microbial communities between postoperative traumatic wounds (PT) and non-postoperative wounds (NPT) with p-values (corrected) < 0.05.
Table S3. The functional difference of microbial communities between venous ulcerative wounds (VU) and non-venous ulcerative wounds (NVU) with p-values (corrected) < 0.05.

## Sheet: TableS1
Sample	TU: mean rel. freq. (%)	TU: std. dev. (%)	UW: mean rel. freq. (%)	UW: std. dev. (%)	p-values	p-values (corrected)	Difference between means	95.0% lower CI	95.0% upper CI
Base_excision_repair	0.925417	0.0943121	0.977533	0.129872	0.00021559	0.00021559	-0.0521162	-0.0794605	-0.0247718
Selenocompound_metabolism	1.08982	0.0794817	1.13017	0.111371	0.000743193	0.000743193	-0.0403443	-0.0636162	-0.0170724
Nitrotoluene_degradation	0.30416	0.108513	0.262731	0.101814	0.00219338	0.00219338	0.0414282	0.0150876	0.0677688
Hypertrophic_cardiomyopathy_(HCM)	0.00153125	0.00369839	0.000417826	0.000695583	0.00287785	0.00287785	0.00111343	0.000389694	0.00183716
Pentose_and_glucuronate_interconversions	0.633779	0.0840424	0.598058	0.120003	0.00505183	0.00505183	0.0357214	0.0108466	0.0605961
Apoptosis	0.038056	0.0301523	0.0281672	0.0242691	0.00555974	0.00555974	0.00988886	0.00293375	0.016844
Amoebiasis	0.0129264	0.00820163	0.0103449	0.00565383	0.0055751	0.0055751	0.00258146	0.000766371	0.00439655
Tetracycline_biosynthesis	0.356003	0.213415	0.282544	0.208202	0.00638245	0.00638245	0.0734589	0.0208862	0.126031
Protein_processing_in_endoplasmic_reticulum	0.0413825	0.0119092	0.0373799	0.0114134	0.00731851	0.00731851	0.00400262	0.00108881	0.00691643
Drug_metabolism_-_other_enzymes	1.01203	0.408527	1.14266	0.357801	0.00841181	0.00841181	-0.13063	-0.227423	-0.0338376
Spliceosome	0.000116675	0.000321069	3.30947e-05	8.57571e-05	0.0103809	0.0103809	8.35804e-05	2.00436e-05	0.000147117
Folate_biosynthesis	1.05573	0.254286	1.14216	0.291319	0.0117762	0.0117762	-0.0864302	-0.153512	-0.0193484
Terpenoid_backbone_biosynthesis	1.28371	0.174996	1.34134	0.188981	0.0121905	0.0121905	-0.0576347	-0.102584	-0.0126853
Linoleic_acid_metabolism	0.283556	0.0903371	0.255483	0.0870448	0.0132225	0.0132225	0.0280725	0.00592452	0.0502206
Bacterial_chemotaxis	1.04968	0.473737	0.900339	0.483816	0.0140091	0.0140091	0.149346	0.0305006	0.268191
Chloroalkane_and_chloroalkene_degradation	0.674338	0.241639	0.601729	0.236853	0.0172442	0.0172442	0.072609	0.0129747	0.132243
Lipopolysaccharide_biosynthesis	0.582768	0.369056	0.477797	0.314992	0.0178947	0.0178947	0.104971	0.018272	0.191669
Protein_export	1.2672	0.216599	1.33463	0.23538	0.018052	0.018052	-0.0674296	-0.123218	-0.0116409
Biosynthesis_of_12-,_14-_and_16-membered_macrolides	5.41398e-05	0.000190563	0.000155834	0.000481923	0.0184487	0.0184487	-0.000101694	-0.00018611	-1.72777e-05
Flavonoid_biosynthesis	0.0219145	0.0260915	0.0147418	0.0209085	0.0195965	0.0195965	0.00717268	0.00116213	0.0131832
African_trypanosomiasis	0.0200562	0.0173086	0.0259301	0.0231747	0.019995	0.019995	-0.0058739	-0.010815	-0.000932853
Isoflavonoid_biosynthesis	0.000261675	0.000521291	0.000474286	0.000940355	0.02007	0.02007	-0.000212611	-0.00039156	-3.36622e-05
Purine_metabolism	0.786288	0.136092	0.827271	0.144431	0.0208067	0.0208067	-0.0409826	-0.0756769	-0.00628826
Nucleotide_excision_repair	0.718253	0.165552	0.767056	0.170685	0.0219847	0.0219847	-0.048803	-0.0904968	-0.00710918
Metabolism_of_xenobiotics_by_cytochrome_P450	0.311689	0.292173	0.231923	0.253223	0.0236511	0.0236511	0.079766	0.010783	0.148749
Brassinosteroid_biosynthesis	0	0	3.50902e-05	0.000194559	0.0256747	0.0256747	-3.50902e-05	-6.58596e-05	-4.32083e-06
Flagellar_assembly	0.646779	0.350597	0.548857	0.350797	0.0279625	0.0279625	0.0979218	0.0106934	0.18515
Systemic_lupus_erythematosus	0.00045813	0.000949951	0.000231989	0.000534038	0.0282624	0.0282624	0.000226141	2.44175e-05	0.000427864
Neurotrophin_signaling_pathway	1.38885e-06	6.43585e-06	0	0	0.0291843	0.0291843	1.38885e-06	1.43494e-07	2.63421e-06
Cysteine_and_methionine_metabolism	0.997854	0.163835	1.04416	0.174842	0.0303398	0.0303398	-0.0463017	-0.0881683	-0.00443513
Porphyrin_and_chlorophyll_metabolism	0.685755	0.127197	0.653029	0.105631	0.030536	0.030536	0.0327264	0.00310461	0.0623481
Fatty_acid_biosynthesis	1.59928	0.319258	1.50812	0.350656	0.030707	0.030707	0.0911659	0.00854728	0.173785
Arachidonic_acid_metabolism	0.0125757	0.0514041	0.0282066	0.0663159	0.0333094	0.0333094	-0.015631	-0.0300157	-0.00124627
DNA_replication	1.01581	0.256368	1.08256	0.254436	0.039681	0.039681	-0.0667573	-0.130336	-0.00317866
Sulfur_metabolism	0.77332	0.132293	0.80956	0.151435	0.0418107	0.0418107	-0.03624	-0.0711261	-0.00135394
Glycine,_serine_and_threonine_metabolism	1.10433	0.1009	1.1285	0.0878484	0.0470521	0.0470521	-0.0241769	-0.0480358	-0.00031793

## Sheet: TableS2
Sample	NPT: mean rel. freq. (%)	NPT: std. dev. (%)	PT: mean rel. freq. (%)	PT: std. dev. (%)	p-values	p-values (corrected)	Difference between means	95.0% lower CI	95.0% upper CI
Metabolism_of_xenobiotics_by_cytochrome_P450	0.526457	0.263541	0.226912	0.257393	3.09667e-06	3.09667e-06	0.299545	0.184631	0.414459
Biosynthesis_of_siderophore_group_nonribosomal_peptides	0.0458036	0.0256928	0.0975576	0.0921766	2.39088e-05	2.39088e-05	-0.0517539	-0.074901	-0.0286068
Terpenoid_backbone_biosynthesis	1.20236	0.0756732	1.31582	0.191855	3.51343e-05	3.51343e-05	-0.113457	-0.165481	-0.0614329
Fructose_and_mannose_metabolism	0.610174	0.124106	0.771762	0.271843	6.94202e-05	6.94202e-05	-0.161587	-0.238832	-0.0843421
Staphylococcus_aureus_infection	0.0100083	0.0068787	0.0208317	0.0204454	0.000106391	0.000106391	-0.0108234	-0.0161472	-0.00549962
D-Arginine_and_D-ornithine_metabolism	0.447042	0.191695	0.278861	0.18947	0.000184977	0.000184977	0.168181	0.0843441	0.252017
Methane_metabolism	0.411542	0.0394644	0.472168	0.119975	0.000193102	0.000193102	-0.060626	-0.0917117	-0.0295404
Protein_processing_in_endoplasmic_reticulum	0.0358536	0.00781386	0.043565	0.0125253	0.000310038	0.000310038	-0.00771144	-0.0117859	-0.00363697
Plant-pathogen_interaction	0.175512	0.0170499	0.197983	0.046045	0.000439799	0.000439799	-0.022471	-0.0347425	-0.0101996
Riboflavin_metabolism	0.762493	0.104366	0.863341	0.190609	0.00087758	0.00087758	-0.100848	-0.159088	-0.0426088
Epithelial_cell_signaling_in_Helicobacter_pylori_infection	0.0869474	0.0270742	0.110999	0.0442013	0.00118067	0.00118067	-0.0240518	-0.0382968	-0.00980682
Vibrio_cholerae_infection	0.000479426	0.000644809	0.00142213	0.00225347	0.00138476	0.00138476	-0.000942707	-0.00151108	-0.000374333
Amino_sugar_and_nucleotide_sugar_metabolism	0.840998	0.101551	0.925613	0.150852	0.00147925	0.00147925	-0.0846146	-0.135726	-0.0335037
Polyketide_sugar_unit_biosynthesis	0.322632	0.165274	0.198894	0.19317	0.00181513	0.00181513	0.123738	0.0478756	0.1996
Ribosome_biogenesis_in_eukaryotes	0.0518891	0.010084	0.0615139	0.0207779	0.00207693	0.00207693	-0.00962472	-0.0156635	-0.00358589
Fatty_acid_biosynthesis	1.70934	0.139946	1.55584	0.357435	0.00215086	0.00215086	0.153499	0.05678	0.250218
Cyanoamino_acid_metabolism	0.87154	0.139932	0.719732	0.35342	0.00221476	0.00221476	0.151808	0.0558687	0.247748
DNA_replication	0.917197	0.163748	1.05473	0.275192	0.00240201	0.00240201	-0.137534	-0.224953	-0.0501145
Pathogenic_Escherichia_coli_infection	9.24221e-06	2.26377e-05	9.14221e-05	0.000224816	0.0024887	0.0024887	-8.21799e-05	-0.000134526	-2.98342e-05
Purine_metabolism	0.734059	0.0906673	0.806905	0.145207	0.00292617	0.00292617	-0.0728468	-0.120104	-0.0255893
Nucleotide_excision_repair	0.661908	0.0781652	0.740495	0.184571	0.00292825	0.00292825	-0.0785876	-0.129726	-0.0274493
Pyrimidine_metabolism	0.863118	0.16959	0.995061	0.258294	0.00318244	0.00318244	-0.131943	-0.218266	-0.0456191
Homologous_recombination	1.0541	0.239357	1.24281	0.377864	0.0032699	0.0032699	-0.188707	-0.312604	-0.0648106
Pentose_phosphate_pathway	1.36855	0.144342	1.47562	0.198315	0.00332498	0.00332498	-0.107072	-0.17735	-0.0367949
Ribosome	1.16468	0.235942	1.35295	0.388442	0.00350918	0.00350918	-0.188275	-0.312934	-0.0636165
Phosphotransferase_system_(PTS)	0.215008	0.100853	0.321624	0.263253	0.00352328	0.00352328	-0.106617	-0.177419	-0.0358145
Mismatch_repair	1.21293	0.246889	1.41555	0.438556	0.00385425	0.00385425	-0.202617	-0.338313	-0.0669215
RNA_transport	0.028315	0.0161157	0.0395388	0.0201913	0.00429575	0.00429575	-0.0112238	-0.0187989	-0.00364859
One_carbon_pool_by_folate	1.33928	0.205045	1.49427	0.316906	0.00434271	0.00434271	-0.154996	-0.260077	-0.049916
Glycerolipid_metabolism	0.445734	0.05022	0.493429	0.1178	0.00466996	0.00466996	-0.0476947	-0.0804025	-0.0149869
Non-homologous_end-joining	0.210994	0.103836	0.143673	0.105922	0.0047225	0.0047225	0.0673213	0.021536	0.113107
Carotenoid_biosynthesis	0.143378	0.0654856	0.101329	0.0646319	0.00478869	0.00478869	0.0420495	0.0134203	0.0706787
Phenylalanine_metabolism	0.552242	0.124595	0.46555	0.164501	0.0050562	0.0050562	0.0866919	0.0269749	0.146409
Peptidoglycan_biosynthesis	1.40957	0.255796	1.62394	0.502813	0.0052232	0.0052232	-0.214374	-0.363261	-0.0654875
C5-Branched_dibasic_acid_metabolism	1.706	0.173454	1.55211	0.374521	0.00524064	0.00524064	0.153891	0.046922	0.26086
Base_excision_repair	0.894794	0.0477243	0.937505	0.104836	0.00534311	0.00534311	-0.0427109	-0.0724702	-0.0129516
Glutathione_metabolism	0.84746	0.216618	0.718546	0.155728	0.00557223	0.00557223	0.128914	0.0399377	0.21789
Aminoacyl-tRNA_biosynthesis	1.28101	0.232043	1.45805	0.390824	0.00565976	0.00565976	-0.177035	-0.301053	-0.0530171
Glycerophospholipid_metabolism	0.521602	0.038091	0.556548	0.0890452	0.00610057	0.00610057	-0.0349455	-0.0596966	-0.0101944
Protein_export	1.19046	0.163444	1.2975	0.22726	0.00940862	0.00940862	-0.107031	-0.186998	-0.0270644
Vibrio_cholerae_pathogenic_cycle	0.121009	0.0349139	0.145493	0.0585858	0.0105792	0.0105792	-0.0244835	-0.0431082	-0.00585878
Thiamine_metabolism	1.1791	0.261614	1.4004	0.607815	0.0109106	0.0109106	-0.221297	-0.390584	-0.0520093
RNA_polymerase	0.821221	0.119348	0.894305	0.147385	0.0110797	0.0110797	-0.0730839	-0.128896	-0.0172715
Zeatin_biosynthesis	0.415506	0.131124	0.503606	0.207712	0.0117239	0.0117239	-0.0881	-0.156085	-0.0201156
D-Glutamine_and_D-glutamate_metabolism	1.54695	0.391748	1.79355	0.580401	0.0147951	0.0147951	-0.246595	-0.443532	-0.0496585
Insulin_signaling_pathway	0.0653733	0.0163815	0.0741244	0.0168842	0.018809	0.018809	-0.00875109	-0.0159944	-0.0015078
Photosynthesis	0.437308	0.218891	0.326208	0.179377	0.018919	0.018919	0.1111	0.0192073	0.202992
Alanine,_aspartate_and_glutamate_metabolism	1.33384	0.165113	1.42416	0.193471	0.0203951	0.0203951	-0.0903209	-0.166172	-0.0144699
Carbon_fixation_in_photosynthetic_organisms	1.21769	0.192023	1.32253	0.23559	0.0225443	0.0225443	-0.104836	-0.19443	-0.0152432
Biosynthesis_of_unsaturated_fatty_acids	0.667903	0.150087	0.586575	0.192295	0.0256498	0.0256498	0.0813281	0.0102031	0.152453
Styrene_degradation	0.477057	0.192346	0.377067	0.218431	0.0257878	0.0257878	0.0999902	0.0125087	0.187472
Peroxisome	0.349152	0.0671009	0.310912	0.0992537	0.0267135	0.0267135	0.0382398	0.0045315	0.071948
Glyoxylate_and_dicarboxylate_metabolism	0.850103	0.139659	0.78361	0.113	0.0268008	0.0268008	0.0664927	0.00799994	0.124985
African_trypanosomiasis	0.02732	0.0220897	0.0171889	0.0140066	0.027124	0.027124	0.0101311	0.00120772	0.0190545
Glycolysis_/_Gluconeogenesis	1.09229	0.0814697	1.13344	0.0866047	0.0271787	0.0271787	-0.0411424	-0.0774746	-0.00481028
Starch_and_sucrose_metabolism	0.832127	0.117246	0.889969	0.129937	0.0327427	0.0327427	-0.057842	-0.110769	-0.00491479
Toluene_degradation	0.589491	0.16082	0.506605	0.207576	0.0339607	0.0339607	0.0828861	0.00646502	0.159307
Fluorobenzoate_degradation	0.316612	0.167688	0.235564	0.178296	0.0341896	0.0341896	0.0810484	0.00626185	0.155835
Valine,_leucine_and_isoleucine_biosynthesis	2.03339	0.191996	1.93785	0.235185	0.0368665	0.0368665	0.0955404	0.00600908	0.185072
Chlorocyclohexane_and_chlorobenzene_degradation	0.370694	0.164392	0.293538	0.169387	0.0378929	0.0378929	0.0771557	0.00447344	0.149838
Propanoate_metabolism	0.973992	0.127713	0.911501	0.165323	0.0439733	0.0439733	0.0624912	0.00173633	0.123246
Lysosome	0.0292475	0.034064	0.0150426	0.0258734	0.0485788	0.0485788	0.0142048	9.27459e-05	0.0283169

## Sheet: TableS3
Sample	FJM: mean rel. freq. (%)	FJM: std. dev. (%)	JM: mean rel. freq. (%)	JM: std. dev. (%)	p-values	p-values (corrected)	Difference between means	95.0% lower CI	95.0% upper CI
Phosphonate_and_phosphinate_metabolism	0.128246	0.0481948	0.173438	0.0641956	3.15923e-05	3.15923e-05	-0.045193	-0.0655495	-0.0248364
Streptomycin_biosynthesis	1.4724	0.279715	1.63139	0.200753	9.14448e-05	9.14448e-05	-0.15899	-0.2369	-0.0810807
ABC_transporters	0.872354	0.128763	0.794727	0.108137	0.000149673	0.000149673	0.0776271	0.0384214	0.116833
Taurine_and_hypotaurine_metabolism	0.823227	0.109163	0.755617	0.0957701	0.00015171	0.00015171	0.0676102	0.0334639	0.101757
Linoleic_acid_metabolism	0.271843	0.0884166	0.22148	0.0732395	0.000290929	0.000290929	0.0503635	0.0236647	0.0770622
Lysine_biosynthesis	1.2492	0.172891	1.35112	0.155791	0.000375097	0.000375097	-0.101915	-0.156921	-0.0469095
Photosynthesis	0.302608	0.183453	0.405477	0.160491	0.000549838	0.000549838	-0.102869	-0.160152	-0.045587
Sulfur_metabolism	0.778814	0.124964	0.873464	0.179139	0.00121088	0.00121088	-0.0946502	-0.150674	-0.0386265
Insulin_signaling_pathway	0.0707289	0.0214519	0.080906	0.0159722	0.00123459	0.00123459	-0.0101771	-0.016271	-0.0040832
Plant-pathogen_interaction	0.196904	0.0415634	0.179043	0.026726	0.00158175	0.00158175	0.0178605	0.00690058	0.0288204
Amino_sugar_and_nucleotide_sugar_metabolism	0.904138	0.124635	0.967983	0.110322	0.00164715	0.00164715	-0.063845	-0.10305	-0.0246399
Histidine_metabolism	1.09841	0.144295	1.17301	0.130594	0.00173906	0.00173906	-0.0745957	-0.120633	-0.0285587
Starch_and_sucrose_metabolism	0.847497	0.138124	0.917482	0.122649	0.00188004	0.00188004	-0.0699845	-0.11352	-0.0264491
Biosynthesis_of_vancomycin_group_antibiotics	1.61077	0.520585	1.81789	0.294135	0.00194212	0.00194212	-0.207116	-0.336851	-0.0773818
Secondary_bile_acid_biosynthesis	0.287363	0.272831	0.490735	0.415803	0.00238343	0.00238343	-0.203372	-0.332076	-0.0746672
C5-Branched_dibasic_acid_metabolism	1.5169	0.353089	1.65558	0.203794	0.00241035	0.00241035	-0.138673	-0.227436	-0.0499089
Phenylalanine,_tyrosine_and_tryptophan_biosynthesis	0.962537	0.154952	1.04076	0.150866	0.00349476	0.00349476	-0.0782202	-0.130098	-0.0263419
Lipoic_acid_metabolism	0.989956	0.332639	1.18677	0.445757	0.00690325	0.00690325	-0.196815	-0.337996	-0.0556347
Styrene_degradation	0.414265	0.202635	0.335153	0.148241	0.00690822	0.00690822	0.0791123	0.022095	0.13613
Riboflavin_metabolism	0.852167	0.142747	0.804967	0.0752456	0.00787903	0.00787903	0.0472001	0.0125688	0.0818313
Alanine,_aspartate_and_glutamate_metabolism	1.41629	0.195099	1.49629	0.16557	0.00916725	0.00916725	-0.0800022	-0.139786	-0.0202187
beta-Alanine_metabolism	0.850385	0.198287	0.771072	0.162387	0.00938466	0.00938466	0.079313	0.0198434	0.138783
Methane_metabolism	0.473727	0.122125	0.438118	0.0507049	0.0114343	0.0114343	0.0356088	0.00812976	0.0630879
Primary_bile_acid_biosynthesis	0.0674888	0.0276193	0.0849314	0.0445502	0.0131594	0.0131594	-0.0174426	-0.0311138	-0.0037714
Epithelial_cell_signaling_in_Helicobacter_pylori_infection	0.109515	0.0445381	0.0925811	0.0368634	0.0139981	0.0139981	0.0169339	0.00349138	0.0303764
Glutathione_metabolism	0.747534	0.157686	0.686821	0.134285	0.0144522	0.0144522	0.0607132	0.0122912	0.109135
Glycerophospholipid_metabolism	0.55756	0.0745054	0.535058	0.0392448	0.015002	0.015002	0.0225021	0.00443163	0.0405726
Butanoate_metabolism	1.02196	0.200492	0.946008	0.172082	0.0165735	0.0165735	0.0759504	0.014086	0.137815
Betalain_biosynthesis	0.21811	0.219614	0.149343	0.140906	0.0201583	0.0201583	0.0687674	0.0109166	0.126618
Benzoate_degradation	0.462498	0.174205	0.402683	0.134526	0.0206474	0.0206474	0.0598149	0.00931551	0.110314
Chlorocyclohexane_and_chlorobenzene_degradation	0.301497	0.173607	0.245134	0.121837	0.0211677	0.0211677	0.0563631	0.0085693	0.104157
Staphylococcus_aureus_infection	0.0218569	0.0185335	0.0160865	0.0123458	0.023212	0.023212	0.00577031	0.000799799	0.0107408
Galactose_metabolism	0.865488	0.156677	0.93056	0.168627	0.0238784	0.0238784	-0.0650724	-0.121333	-0.00881139
Olfactory_transduction	1.99246e-05	8.20627e-05	2.43876e-06	1.22957e-05	0.0350005	0.0350005	1.74858e-05	1.25228e-06	3.37194e-05
Non-homologous_end-joining	0.160938	0.114904	0.126758	0.0820353	0.0360135	0.0360135	0.0341803	0.00226402	0.0660966
Bacterial_invasion_of_epithelial_cells	0.00161018	0.00223961	0.00106352	0.00103902	0.0395786	0.0395786	0.000546657	2.64049e-05	0.00106691
Spliceosome	4.02028e-05	0.000101595	1.8321e-05	2.93933e-05	0.0437516	0.0437516	2.18818e-05	6.21937e-07	4.31416e-05
Dorso-ventral_axis_formation	6.50808e-06	3.28718e-05	0	0	0.0450169	0.0450169	6.50808e-06	1.47287e-07	1.28689e-05
Glycerolipid_metabolism	0.489366	0.0974847	0.458892	0.0836745	0.0471315	0.0471315	0.0304737	0.000392788	0.0605547
Atrazine_degradation	0.244186	0.211495	0.18508	0.150115	0.0479599	0.0479599	0.0591051	0.000538524	0.117672
D-Arginine_and_D-ornithine_metabolism	0.298572	0.238644	0.236663	0.14799	0.0499183	0.0499183	0.0619091	2.23698e-05	0.123796
